# Supplementary material for: SAMHD1 Attenuates Acute Inflammation by Maintaining Mitochondrial Function in Macrophages via Interaction with VDAC1
Source: Int J Mol Sci. 2023 Apr 26;24(9):7888. doi: 10.3390/ijms24097888 (PMC10177872; doi:10.3390/ijms24097888)
Supplement: Supplementary file 1 [file ijms-24-07888-s001.zip]

Archive with 4 entries (3 files):
- Supplementary File S1/
- Supplementary File S1/IPMS_IgG.xlsx
- Supplementary File S1/IPMS_SAM.xlsx
- Supplementary_Material.pdf
