# Supplementary material for: SAMHD1 Attenuates Acute Inflammation by Maintaining Mitochondrial Function in Macrophages via Interaction with VDAC1
Source: Int J Mol Sci. 2023 Apr 26;24(9):7888. doi: 10.3390/ijms24097888 (PMC10177872; doi:10.3390/ijms24097888)
Supplement: Supplementary file 1 [file ijms-24-07888-s001.zip › Supplementary File S1/IPMS_IgG.xlsx]

## Sheet: Proteins
蛋白编号	蛋白名称	基因名称	蛋白分子量（KDa）	蛋白打分值	序列覆盖率（%）	特异性肽段数目	肽段数目	二级谱图数目	丰度
Accession	Protein names	Gene names	MW [kDa]	Protein score	Sequence coverage (%)	# Unique Peptides	# Peptides	# PSMs	Abundances
P63260	Actin, cytoplasmic 2	Actg1	41.8	723	45	1	12	18	848851
P60710	Actin, cytoplasmic 1	Actb	41.7	722	45	1	12	18	2.80892e+08
P20152	Vimentin	Vim	53.7	578	34	13	13	13	5.35103e+07
Q61781	Keratin, type I cytoskeletal 14	Krt14	52.8	404	17	2	8	10	296412191
P02535	Keratin, type I cytoskeletal 10	Krt10	57.7	337	11	4	6	7	1.99686e+08
P62806	Histone H4	H4c1	11.4	336	50	5	5	8	5.98405e+07
Q6IFX2	Keratin, type I cytoskeletal 42	Krt42	50.1	315	15	2	7	7	1.22231e+07
P16110	Galectin-3	Lgals3	27.5	291	20	5	5	7	19319398
P16858	Glyceraldehyde-3-phosphate dehydrogenase	Gapdh	35.8	278	21	4	4	4	1.31718e+07
Q922U2	Keratin, type II cytoskeletal 5	Krt5	61.7	241	7	2	4	5	1.11681e+08
P07356	Annexin A2	Anxa2	38.7	209	17	5	5	6	8999180
Q3TTY5	Keratin, type II cytoskeletal 2 epidermal	Krt2	70.9	188	5	3	3	4	6.60246e+07
P48036	Annexin A5	Anxa5	35.7	168	14	4	4	4	8.37843e+06
P10107	Annexin A1	Anxa1	38.7	162	18	4	4	4	8.34597e+06
P50446	Keratin, type II cytoskeletal 6A	Krt6a	59.3	159	4	1	2	3	4.9378e+06
P63017	Heat shock cognate 71 kDa protein	Hspa8	70.8	154	7	3	3	3	4.57716e+06
Q8VDD5	Myosin-9	Myh9	226.2	154	3	4	4	4	1.17297e+07
P18760	Cofilin-1	Cfl1	18.5	153	27	4	4	4	4.14093e+06
Q64475	Histone H2B type 1-B	H2bc3	13.9	153	28	3	3	3	3.74779e+07
Q05816	Fatty acid-binding protein 5	Fabp5	15.1	149	41	4	4	4	4.10051e+06
P04104	Keratin, type II cytoskeletal 1	Krt1	65.6	148	4	1	2	3	156829151
P07724	Albumin	Alb	68.6	142	7	3	3	4	1.33133e+07
P24452	Macrophage-capping protein	Capg	39.2	131	7	2	2	2	3.46405e+06
Q60605	Myosin light polypeptide 6	Myl6	16.9	123	19	2	2	3	4.29836e+06
P10126	Elongation factor 1-alpha 1	Eef1a1	50.1	120	11	3	3	3	1.17993e+07
Q91XU0	ATPase WRNIP1	Wrnip1	71.7	114	5	3	3	3	2.43959e+06
P20029	Endoplasmic reticulum chaperone BiP	Hspa5	72.4	112	4	2	2	2	944737
O35744	Chitinase-like protein 3	Chil3	44.4	102	8	2	2	2	1.91749e+06
Q8VED5	Keratin, type II cytoskeletal 79	Krt79	57.5	101	4	1	2	2	27905854
P61982	14-3-3 protein gamma	Ywhag	28.3	101	10	1	2	2	823015
Q6NXH9	Keratin, type II cytoskeletal 73	Krt73	58.9	99	4	1	2	2	3.99327e+06
P28798	Progranulin	Grn	63.4	98	7	3	3	3	926224
P10605	Cathepsin B	Ctsb	37.3	98	8	2	2	2	2.64698e+06
P10649	Glutathione S-transferase Mu 1	Gstm1	26	93	11	2	2	2	1.62525e+06
P97449	Aminopeptidase N	Anpep	109.6	93	1	1	1	1
P05064	Fructose-bisphosphate aldolase A	Aldoa	39.3	89	6	2	2	2	1.33239e+06
Q9DBJ1	Phosphoglycerate mutase 1	Pgam1	28.8	89	4	2	2	2	506972
P01942	Hemoglobin subunit alpha	Hba	15.1	88	8	1	1	1	2.29601e+06
P63101	14-3-3 protein zeta/delta	Ywhaz	27.8	88	13	2	3	3	2.66031e+06
P06151	L-lactate dehydrogenase A chain	Ldha	36.5	87	8	3	3	3	8.60696e+06
P62984	Ubiquitin-60S ribosomal protein L40	Uba52	14.7	84	20	2	2	2	1.15481e+07
Q62465	Synaptic vesicle membrane protein VAT-1 homolog	Vat1	43.1	84	8	2	2	2	3.51641e+06
P01631	Ig kappa chain V-II region 26-10	Ig	12.3	83	12	1	1	1	8746449
P08249	Malate dehydrogenase, mitochondrial	Mdh2	35.6	80	10	2	2	2	445908
Q64523	Histone H2A type 2-C	H2ac20	14	79	15	1	1	2	4.90056e+06
P97429	Annexin A4	Anxa4	35.9	79	8	2	2	2	2.65484e+06
P56480	ATP synthase subunit beta, mitochondrial	Atp5f1b	56.3	77	3	1	1	1	1.2099e+06
P16045	Galectin-1	Lgals1	14.9	73	18	2	2	2	2.19957e+06
P0DP27	Calmodulin-2	Calm2	16.8	71	17	2	2	2	621236
P09411	Phosphoglycerate kinase 1	Pgk1	44.5	66	4	1	1	1	281600
O88844	Isocitrate dehydrogenase [NADP] cytoplasmic	Idh1	46.6	66	3	1	1	1	30871242
P17751	Triosephosphate isomerase	Tpi1	26.7	64	4	1	1	1	1.00075e+06
Q9WVA4	Transgelin-2	Tagln2	22.4	63	12	2	2	2	2.10378e+06
Q61233	Plastin-2	Lcp1	70.1	62	3	2	2	2	2.3854e+06
P15864	Histone H1.2	H1-2	21.3	59	6	1	1	1	1.33219e+06
P62821	Ras-related protein Rab-1A	Rab1A	22.7	56	6	1	1	1	456261
Q9QUI0	Transforming protein RhoA	Rhoa	21.8	55	6	1	1	1	173420
P21550	Beta-enolase	Eno3	47	55	3	1	1	1	1.32038e+06
P27773	Protein disulfide-isomerase A3	Pdia3	56.6	51	2	1	1	1
Q61207	Prosaposin	Psap	61.4	50	2	1	1	1	8014370
P05214	Tubulin alpha-3 chain	Tuba3a	49.9	50	2	1	1	1	588001
O88569	Heterogeneous nuclear ribonucleoproteins A2/B1	Hnrnpa2b1	37.4	49	3	1	1	1	188811
P17897	Lysozyme C-1	Lyz1	16.8	48	8	1	1	1	1.67168e+06
P14148	60S ribosomal protein L7	Rpl7	31.4	48	4	1	1	1	389050
Q923D2	Flavin reductase (NADPH)	Blvrb	22.2	47	4	1	1	1
P09103	Protein disulfide-isomerase	P4hb	57	47	2	1	1	1	578220
Q99JI6	Ras-related protein Rap-1b	Rap1b	20.8	47	6	1	1	1	1.0527e+06
P10639	Thioredoxin	Txn	11.7	46	9	1	1	1	4812080
P47757	F-actin-capping protein subunit beta	Capzb	31.3	46	5	1	1	1	720692
P29387	Guanine nucleotide-binding protein subunit beta-4	Gnb4	37.4	44	3	1	1	1	586967
P47753	F-actin-capping protein subunit alpha-1	Capza1	32.9	43	3	1	1	1	726680
Q99P91	Transmembrane glycoprotein NMB	Gpnmb	63.6	43	3	1	1	1	8058043
P14131	40S ribosomal protein S16	Rps16	16.4	43	7	1	1	1	815725
P50516	V-type proton ATPase catalytic subunit A	Atp6v1a	68.3	42	2	1	1	1	798737
Q9CZM2	60S ribosomal protein L15	Rpl15	24.1	42	4	1	1	1	948995
Q9JM76	Actin-related protein 2/3 complex subunit 3	Arpc3	20.5	42	6	1	1	1
P62242	40S ribosomal protein S8	Rps8	24.2	42	7	1	1	1	573946
Q62426	Cystatin-B	Cstb	11	42	21	1	1	1	1.31058e+06
P01837	Immunoglobulin kappa constant	Igkc	11.9	42	33	1	1	1	1.08484e+06
P62960	Y-box-binding protein 1	Ybx1	35.7	42	8	1	1	1
Q91VW3	SH3 domain-binding glutamic acid-rich-like protein 3	Sh3bgrl3	10.5	41	11	1	1	1	2109426
P21956	Lactadherin	Mfge8	51.2	41	2	1	1	1	180721
Q01768	Nucleoside diphosphate kinase B	Nme2	17.4	41	8	1	1	1
P61255	60S ribosomal protein L26	Rpl26	17.2	41	6	1	1	1	569665
P84244	Histone H3.3	H3-3a	15.3	40	5	1	1	1	24843118
P18242	Cathepsin D	Ctsd	44.9	39	4	1	1	1	2103839
P07901	Heat shock protein HSP 90-alpha	Hsp90aa1	84.7	39	1	1	1	1
P57780	Alpha-actinin-4	Actn4	104.9	39	1	1	1	1	325098
P19973	Lymphocyte-specific protein 1	Lsp1	36.7	38	4	1	1	1	286161
P35700	Peroxiredoxin-1	Prdx1	22.2	38	6	1	1	1	5.21106e+06
Q9CYR0	Single-stranded DNA-binding protein, mitochondrial	Ssbp1	17.3	38	10	1	1	1
Q9CPR4	60S ribosomal protein L17	Rpl17	21.4	38	8	1	1	1	1.05665e+06
Q9DCT1	1,5-anhydro-D-fructose reductase	Akr1e2	34.4	37	3	1	1	1	1.24672e+06
P62082	40S ribosomal protein S7	Rps7	22.1	37	6	1	1	1	248148
P62849	40S ribosomal protein S24	Rps24	15.4	37	9	1	1	1	205338
Q03265	ATP synthase subunit alpha, mitochondrial	Atp5f1a	59.7	36	1	1	1	1	1.77881e+06
P61161	Actin-related protein 2	Actr2	44.7	35	3	1	1	1	793359
P14211	Calreticulin	Calr	48	34	3	1	1	1	623387
Q9CQI6	Coactosin-like protein	Cotl1	15.9	34	6	1	1	1	874491
P60843	Eukaryotic initiation factor 4A-I	Eif4a1	46.1	33	3	1	1	1
