# Supplementary material for: SAMHD1 Attenuates Acute Inflammation by Maintaining Mitochondrial Function in Macrophages via Interaction with VDAC1
Source: Int J Mol Sci. 2023 Apr 26;24(9):7888. doi: 10.3390/ijms24097888 (PMC10177872; doi:10.3390/ijms24097888)
Supplement: Supplementary file 1 [file ijms-24-07888-s001.zip › Supplementary File S1/IPMS_SAM.xlsx]

## Sheet: Proteins
蛋白编号	蛋白名称	基因名称	蛋白分子量（KDa）	蛋白打分值	序列覆盖率（%）	特异性肽段数目	肽段数目	二级谱图数目	丰度
Accession	Protein names	Gene names	MW [kDa]	Protein score	Sequence coverage (%)	# Unique Peptides	# Peptides	# PSMs	Abundances
Q60710	Deoxynucleoside triphosphate triphosphohydrolase SAMHD1	Samhd1	75.8	728	60	36	36	112	2.83167e+08
P20152	Vimentin	Vim	53.7	609	39	15	15	16	3.19199e+07
P60710	Actin, cytoplasmic 1	Actb	41.7	532	40	5	10	15	1.15789e+08
Q922U2	Keratin, type II cytoskeletal 5	Krt5	61.7	467	20	8	14	16	2.28517e+08
Q61781	Keratin, type I cytoskeletal 14	Krt14	52.8	374	17	2	8	10	572159802
Q6IFX2	Keratin, type I cytoskeletal 42	Krt42	50.1	317	17	3	8	10	2.16473e+07
Q3TTY5	Keratin, type II cytoskeletal 2 epidermal	Krt2	70.9	310	8	4	8	10	1.74978e+08
Q8BGZ7	Keratin, type II cytoskeletal 75	Krt75	59.7	306	12	2	8	10	4.40645e+06
P02535	Keratin, type I cytoskeletal 10	Krt10	57.7	295	11	3	6	7	343453504
P04104	Keratin, type II cytoskeletal 1	Krt1	65.6	274	6	3	5	8	332929978
Q9Z2K1	Keratin, type I cytoskeletal 16	Krt16	51.6	224	10	1	5	6	1313632
P08730	Keratin, type I cytoskeletal 13	Krt13	47.7	221	10	3	7	7	1.78681e+08
P62806	Histone H4	H4c1	11.4	210	50	5	5	5	1.98492e+07
P63268	Actin, gamma-enteric smooth muscle	Actg2	41.9	205	19	1	6	8	1.19851e+06
P07724	Albumin	Alb	68.6	198	7	3	3	5	1.92352e+08
Q02257	Junction plakoglobin	Jup	81.7	187	11	6	6	6	1.9647e+06
P28798	Progranulin	Grn	63.4	165	11	5	5	5	2.52832e+06
P16858	Glyceraldehyde-3-phosphate dehydrogenase	Gapdh	35.8	156	11	3	3	3	5.82215e+06
P48036	Annexin A5	Anxa5	35.7	154	16	5	5	5	7.51682e+06
Q3UV17	Keratin, type II cytoskeletal 2 oral	Krt76	62.8	149	6	1	5	6	116641576
Q60605	Myosin light polypeptide 6	Myl6	16.9	111	25	3	3	4	4.36092e+06
P63101	14-3-3 protein zeta/delta	Ywhaz	27.8	104	9	2	2	2	4.18872e+06
Q05816	Fatty acid-binding protein 5	Fabp5	15.1	100	17	2	2	2	3.56461e+06
P18760	Cofilin-1	Cfl1	18.5	97	20	3	3	3	2.74538e+06
Q64523	Histone H2A type 2-C	H2ac20	14	90	15	1	1	2	2.12387e+06
P10605	Cathepsin B	Ctsb	37.3	87	8	2	2	2	167559
P16110	Galectin-3	Lgals3	27.5	87	17	4	4	4	7.16433e+06
P24452	Macrophage-capping protein	Capg	39.2	86	7	2	2	2	2923896
P01942	Hemoglobin subunit alpha	Hba	15.1	79	19	2	2	2	5.22986e+06
Q60931	Voltage-dependent anion-selective channel protein 3	Vdac3	30.7	76	8	2	2	3	2.91948e+06
P10639	Thioredoxin	Txn	11.7	65	9	1	1	1	1.66933e+06
P16045	Galectin-1	Lgals1	14.9	62	18	2	2	2	1.08037e+06
Q9WVA4	Transgelin-2	Tagln2	22.4	61	12	2	2	2	1.02809e+06
P0DP27	Calmodulin-2	Calm2	16.8	59	20	2	2	2	1.63338e+06
P97449	Aminopeptidase N	Anpep	109.6	55	1	1	1	1
P02088	Hemoglobin subunit beta-1	Hbb-b1	15.8	51	11	1	1	1	1.43256e+06
Q8VDD5	Myosin-9	Myh9	226.2	47	1	2	2	2	1.25522e+06
Q99PT1	Rho GDP-dissociation inhibitor 1	Arhgdia	23.4	47	8	1	1	1	748798
P56480	ATP synthase subunit beta, mitochondrial	Atp5f1b	56.3	44	3	1	1	1	1084217
E9Q557	Desmoplakin	Dsp	332.7	42	0	1	1	1	1.48729e+06
P62984	Ubiquitin-60S ribosomal protein L40	Uba52	14.7	41	13	1	1	1	3.96518e+06
P17897	Lysozyme C-1	Lyz1	16.8	40	8	1	1	1	2.72781e+06
Q60932	Voltage-dependent anion-selective channel protein 1	Vdac1	32.3	39	7	1	1	1	2058515
Q6IRU2	Tropomyosin alpha-4 chain	Tpm4	28.5	38	3	1	1	1
P10126	Elongation factor 1-alpha 1	Eef1a1	50.1	37	2	1	1	1	2.54107e+06
P05064	Fructose-bisphosphate aldolase A	Aldoa	39.3	35	2	1	1	1	755428
P07356	Annexin A2	Anxa2	38.7	35	3	1	1	1	3.48762e+06
P05214	Tubulin alpha-3 chain	Tuba3a	49.9	35	2	1	1	1	350540
Q91VW3	SH3 domain-binding glutamic acid-rich-like protein 3	Sh3bgrl3	10.5	35	11	1	1	1	1.49354e+06
P62702	40S ribosomal protein S4, X isoform	Rps4x	29.6	34	4	1	1	1	478659
Q03265	ATP synthase subunit alpha, mitochondrial	Atp5f1a	59.7	33	2	1	1	1	516504
P21107	Tropomyosin alpha-3 chain	Tpm3	33	32	3	1	1	1	714128
P20029	Endoplasmic reticulum chaperone BiP	Hspa5	72.4	31	2	1	1	1
Q9D8Y0	EF-hand domain-containing protein D2	Efhd2	26.8	31	4	1	1	1	386574
P01837	Immunoglobulin kappa constant	Igkc	11.9	30	33	1	1	1
P18242	Cathepsin D	Ctsd	44.9	30	4	1	1	1	928223
P32261	Antithrombin-III	Serpinc1	52	30	2	1	1	1	944723
P10107	Annexin A1	Anxa1	38.7	29	2	1	1	1	847853
P00342	L-lactate dehydrogenase C chain	Ldhc	35.9	29	3	1	1	1	869829
Q64475	Histone H2B type 1-B	H2bc3	13.9	26	7	1	1	1	6294612
Q60930	Voltage-dependent anion-selective channel protein 2	Vdac2	31.7	21	3	1	1	1	1.27612e+06
Q9CYR0	Single-stranded DNA-binding protein, mitochondrial	Ssbp1	17.3	20	10	1	1	1
